# Supplementary material for: CEP19 cooperates with FOP and CEP350 to drive early steps in the ciliogenesis programme
Source: Open Biol. 2017 Jun 28;7(6):170114. doi: 10.1098/rsob.170114 (PMC5493781; doi:10.1098/rsob.170114)
Supplement: Table S3 [file rsob170114supp3.xlsx]

## Sheet: Primers and gRNAs
construst	Forward primer	Reverse primer
GFP CEP19 1-43aa	GgggacaactttgtacaaaaaagcaggcttaATGTATATGGGCATGATGTGCACCGC	GgggaccactttgtacaagaaagctgggtaCTAGAAGTTCCGCACGGGCATGATCC
GFP CEP19 1-85aa	GgggacaactttgtacaaaaaagcaggcttaATGTATATGGGCATGATGTGCACCGC	GgggaccactttgtacaagaaagctgggtaCTACAGGTAGCCCCGCAGGAAG
GFP CEP19 43-85aa	GgggacaactttgtacaaaaaagcaggcttaATGTTCAGCAAGTTCAGCGACTGCACC	GgggaccactttgtacaagaaagctgggtaCTACAGGTAGCCCCGCAGGAAG
GFP CEP19 85-167aa	GgggacaactttgtacaaaaaagcaggcttaATGCTGAGCGGCCAGTCCCTG	GgggaccactttgtacaagaaagctgggtaCTAGAACTCGTCGGCGCTCTCG
GFP CEP19 1-167aa	GgggacaactttgtacaaaaaagcaggcttaATGTATATGGGCATGATGTGCACCGC	GgggaccactttgtacaagaaagctgggtaCTAGAACTCGTCGGCGCTCTCG
GFP CEP19 244 C>T	GgggacaactttgtacaaaaaagcaggcttaATGTATATGGGCATGATGTGCACCGC	GgggaccactttgtacaagaaagctgggtaCTACAG GAA GCT GAA CAG CTT TTC CAG C
GFP FOP	GgggacaactttgtacaaaaaagcaggcttaATGGCGGCGACGGCGG	GgggaccactttgtacaagaaagctgggtaCTA TGC AAC ATC TTC CAG ATA ATC C
GFP CEP350	GgggacaactttgtacaaaaaagcaggcttaATG AGG AGC AGC AAA TCA AAA GAG	Ggggaccactttgtacaagaaagctgggta TCA CAC AAG TAG CAT TCT C
GFP-Rab8a	ATGGCGAAGACCTACGATTAC	TCACAGAAGAACACATCGG
Guide RNA	Sense	Antisense
CEP19 g1	caccgttcgaactggcataatgcgc	aaacgcgcattatgccagttcgaac
CEP19 g2	aaacgttcgaaacttttcaaagttc	aaacgttcgaaacttttcaaagttc
CEP19 g3	caccgttttacgaggttacttgtcg	aaaccgacaagtaacctcgtaaaac
CEP19 g4	caccgttacttgtcggggcagagtc	aaacgactctgccccgacaagtaac
FOP g1	CACCGGCAGACGCTGGAGAACAGCG	AAACCGCTGTTCTCCAGCGTCTGCC
FOP g2	CACCGGGACCTGCTGGTGCAGACGC	AAACGCGTCTGCACCAGCAGGTCCc
FOP g3	CACCGTCTCCAGCGTCTGCACCAGC	AAACGCTGGTGCAGACGCTGGAGAc
CEP350 g1	CACCGAGGTGCCTTTACCAAATCCA	AAACTGGATTTGGTAAAGGCACCTc
CEP350 g2	CACCGCAAAGCAAGGATACTGTTCA	AAACTGAACAGTATCCTTGCTTTGc
CEP350 g3	CACCGAGAAAGTGCATCCCACGATG	AAACCATCGTGGGATGCACTTTCTc
siRNA	Sequence
siCEP19	GGAAAAUUCGCCAGCGCAU
