# Supplementary material for: CEP19 cooperates with FOP and CEP350 to drive early steps in the ciliogenesis programme
Source: Open Biol. 2017 Jun 28;7(6):170114. doi: 10.1098/rsob.170114 (PMC5493781; doi:10.1098/rsob.170114)
Supplement: Table S4 [file rsob170114supp4.xlsx]

## Sheet: Abbreviations
Abbreviation	Defenition
MT	microtubule
DAP	distal appendage protein
sDAP	sub-distal appendage protein
3D-SIM	3-Dimensional structured illumination microscopy
CV	ciliary vesicle
BBS	Bardet-Biedl syndrome
IFT	Intraflagellar transport
Co-IP	Co immunoprecipitation
IF	Immunofluorescence
WB	Western blot
OMX	Optical Microscopy eXperiment
EM	Electron microscopy
AP-MS	Affinity purification coupled to mass spectrometry
FOP	FGFR1OP
GFP	Green Fluorescent Protein
